# Supplementary material for: Effects of dietary nitrate supplementation on microvascular physiology at 4559 m altitude – A randomised controlled trial (Xtreme Alps)
Source: Nitric Oxide. 2020 Jan 1;94:27–35. doi: 10.1016/j.niox.2019.10.004 (PMC6970220; doi:10.1016/j.niox.2019.10.004)
Supplement: Multimedia component 1 [file mmc1.xml]

<?xml version="1.0" encoding="UTF-8" standalone="no"?><data:data><datasets><author>M.Feelisch@soton.ac.uk</author><type>0</type><dataset><value>1</value><reason>Data will be made available on request</reason><comments/></dataset></datasets></data:data>
